# Supplementary material for: Genetic substructure in cynomolgus macaques (Macaca fascicularis) on the island of Mauritius
Source: BMC Genomics. 2014 Aug 31;15(1):748. doi: 10.1186/1471-2164-15-748 (PMC4167525; doi:10.1186/1471-2164-15-748)
Supplement: Supplementary file 1 — Additional file 1: Table S1: Animals used in the mtDNA phylogenetic analysis to confirm that animals in the Goswami et al. [28] study derived from the island of Mauritius. GenBank accession numbers and reference information to previous work is also included. (XLSX 26 KB) [file 12864_2014_6440_MOESM1_ESM.xlsx]

## Sheet: Table S1_mtDNA
Taxon	Designation	GenBank No.	Reference
Macaca mulatta	Gud943462	DQ373084.1	Smith et al. 2007 [39]
M. mulatta	Gud943544	DQ373086.1	Smith et al. 2007 [39]
M. mulatta	Gud963462	DQ373094.1	Smith et al. 2007 [39]
M. mulatta	Gud982674	DQ373112.1	Smith et al. 2007 [39]
M. mulatta	KunBH98	DQ373114.1	Smith et al. 2007 [39]
M. mulatta	KunJ171	DQ373119.1	Smith et al. 2007 [39]
M. mulatta	Lb55A	DQ373129.1	Smith et al. 2007 [39]
M. mulatta	Lb6EC	DQ373132.1	Smith et al. 2007 [39]
M. mulatta	Orhs22362	DQ373223.1	Smith et al. 2007 [39]
M. mulatta	Orhs22384	DQ373235.1	Smith et al. 2007 [39]
M. mulatta	Sch01R1547	DQ373267.1	Smith et al. 2007 [39]
M. mulatta	Sch95711	DQ373280.1	Smith et al. 2007 [39]
M. mulatta	Sch99R0943	DQ373281.1	Smith et al. 2007 [39]
M. mulatta	Sch99R1615	DQ373283.1	Smith et al. 2007 [39]
M. mulatta	Sch99R1843	DQ373284.1	Smith et al. 2007 [39]
M. mulatta	Suz33543	DQ373288.1	Smith et al. 2007 [39]
M. mulatta	Suz33597	DQ373300.1	Smith et al. 2007 [39]
M. mulatta	Suz34165	DQ373328.1	Smith et al. 2007 [39]
M. mulatta	Viet24448	DQ373352.1	Smith et al. 2007 [39]
M. fascicularis	mf10006	Acquired in this study	Goswami et al. [28], This study
M. fascicularis	mf10106	Acquired in this study	Goswami et al. [28], This study
M. fascicularis	mf10206	Acquired in this study	Goswami et al. [28], This study
M. fascicularis	mf10306	Acquired in this study	Goswami et al. [28], This study
M. fascicularis	mf20205	Acquired in this study	Goswami et al. [28], This study
M. fascicularis	mf20305	Acquired in this study	Goswami et al. [28], This study
M. fascicularis	mf20405	Acquired in this study	Goswami et al. [28], This study
M. fascicularis	mf20505	Acquired in this study	Goswami et al. [28], This study
M. fascicularis	mf20605	Acquired in this study	Goswami et al. [28], This study
M. fascicularis	mf20805	Acquired in this study	Goswami et al. [28], This study
M. fascicularis	mf20905	Acquired in this study	Goswami et al. [28], This study
M. fascicularis	mf21105	Acquired in this study	Goswami et al. [28], This study
M. fascicularis	mf21205	Acquired in this study	Goswami et al. [28], This study
M. fascicularis	mf22601	Acquired in this study	Goswami et al. [28], This study
M. fascicularis	mf22701	Acquired in this study	Goswami et al. [28], This study
M. fascicularis	mf22801	Acquired in this study	Goswami et al. [28], This study
M. fascicularis	mf23101	Acquired in this study	Goswami et al. [28], This study
M. fascicularis	mf2304	Acquired in this study	Goswami et al. [28], This study
M. fascicularis	mf2404	Acquired in this study	Goswami et al. [28], This study
M. fascicularis	mf2504	Acquired in this study	Goswami et al. [28], This study
M. fascicularis	mf2704	Acquired in this study	Goswami et al. [28], This study
M. fascicularis	mf3004	Acquired in this study	Goswami et al. [28], This study
M. fascicularis	mf3104	Acquired in this study	Goswami et al. [28], This study
M. fascicularis	mf3204	Acquired in this study	Goswami et al. [28], This study
M. fascicularis	mf3404	Acquired in this study	Goswami et al. [28], This study
M. fascicularis	mf6602	Acquired in this study	Goswami et al. [28], This study
M. fascicularis	mf9306	Acquired in this study	Goswami et al. [28], This study
M. fascicularis	mf9406	Acquired in this study	Goswami et al. [28], This study
M. fascicularis	mf9606	Acquired in this study	Goswami et al. [28], This study
M. fascicularis	mf9706	Acquired in this study	Goswami et al. [28], This study
M. fascicularis	mf9806	Acquired in this study	Goswami et al. [28], This study
M. fascicularis	mf9906	Acquired in this study	Goswami et al. [28], This study
M. fascicularis	Imcy18131	DQ373460.1	Smith et al. 2007 [39]
M. fascicularis	Imcy18132	DQ373461.1	Smith et al. 2007 [39]
M. fascicularis	Imcy18133	DQ373462.1	Smith et al. 2007 [39]
M. fascicularis	Imcy18134	DQ373463.1	Smith et al. 2007 [39]
M. fascicularis	Imcy18135	DQ373464.1	Smith et al. 2007 [39]
M. fascicularis	Imcy18136	DQ373465.1	Smith et al. 2007 [39]
M. fascicularis	Imcy18137	DQ373466.1	Smith et al. 2007 [39]
M. fascicularis	Imcy18138	DQ373467.1	Smith et al. 2007 [39]
M. fascicularis	Imcy18139	DQ373468.1	Smith et al. 2007 [39]
M. fascicularis	Imcy18141	DQ373469.1	Smith et al. 2007 [39]
M. fascicularis	Imcy18142	DQ373470.1	Smith et al. 2007 [39]
M. fascicularis	Imcy18143	DQ373471.1	Smith et al. 2007 [39]
M. fascicularis	Imcy18144	DQ373472.1	Smith et al. 2007 [39]
M. fascicularis	Imcy18146	DQ373473.1	Smith et al. 2007 [39]
M. fascicularis	Imcy18148	DQ373474.1	Smith et al. 2007 [39]
M. fascicularis	Imcy18150	DQ373475.1	Smith et al. 2007 [39]
M. fascicularis	Imcy18152	DQ373476.1	Smith et al. 2007 [39]
M. fascicularis	Imcy18153	DQ373477.1	Smith et al. 2007 [39]
M. fascicularis	Imcy18154	DQ373478.1	Smith et al. 2007 [39]
M. fascicularis	Imcy18155	DQ373479.1	Smith et al. 2007 [39]
M. fascicularis	Imcy18156	DQ373480.1	Smith et al. 2007 [39]
M. fascicularis	Imcy18157	DQ373481.1	Smith et al. 2007 [39]
M. fascicularis	Imcy18158	DQ373482.1	Smith et al. 2007 [39]
M. fascicularis	Imcy18159	DQ373483.1	Smith et al. 2007 [39]
M. fascicularis	Imcy18161	DQ373484.1	Smith et al. 2007 [39]
M. fascicularis	Imcy18162	DQ373485.1	Smith et al. 2007 [39]
M. fascicularis	Imcy18163	DQ373486.1	Smith et al. 2007 [39]
M. fascicularis	Imcy18164	DQ373487.1	Smith et al. 2007 [39]
M. fascicularis	Imcy18165	DQ373488.1	Smith et al. 2007 [39]
M. fascicularis	Imcy18166	DQ373489.1	Smith et al. 2007 [39]
M. fascicularis	Imcy18167	DQ373490.1	Smith et al. 2007 [39]
M. fascicularis	Imcy18168	DQ373491.1	Smith et al. 2007 [39]
M. fascicularis	Imcy18169	DQ373492.1	Smith et al. 2007 [39]
M. fascicularis	Imcy18212	DQ373493.1	Smith et al. 2007 [39]
M. fascicularis	Imcy18213	DQ373494.1	Smith et al. 2007 [39]
M. fascicularis	Imcy18214	DQ373495.1	Smith et al. 2007 [39]
M. fascicularis	Imcy18215	DQ373496.1	Smith et al. 2007 [39]
M. fascicularis	Imcy18216	DQ373497.1	Smith et al. 2007 [39]
M. fascicularis	Imcy18217	DQ373498.1	Smith et al. 2007 [39]
M. fascicularis	Imcy18218	DQ373499.1	Smith et al. 2007 [39]
M. fascicularis	Imcy18219	DQ373500.1	Smith et al. 2007 [39]
M. fascicularis	Imcy18220	DQ373501.1	Smith et al. 2007 [39]
M. fascicularis	Imcy18221	DQ373502.1	Smith et al. 2007 [39]
M. fascicularis	Imcy18222	DQ373503.1	Smith et al. 2007 [39]
M. fascicularis	Imcy18223	DQ373504.1	Smith et al. 2007 [39]
M. fascicularis	Imcy18224	DQ373505.1	Smith et al. 2007 [39]
M. fascicularis	Imcy18225	DQ373506.1	Smith et al. 2007 [39]
M. fascicularis	Imcy18226	DQ373507.1	Smith et al. 2007 [39]
M. fascicularis	Imcy18227	DQ373508.1	Smith et al. 2007 [39]
M. fascicularis	Imcy18228	DQ373509.1	Smith et al. 2007 [39]
M. fascicularis	Imcy18230	DQ373510.1	Smith et al. 2007 [39]
M. fascicularis	Imcy18231	DQ373511.1	Smith et al. 2007 [39]
M. fascicularis	Imcy18232	DQ373512.1	Smith et al. 2007 [39]
M. fascicularis	Imcy18233	DQ373513.1	Smith et al. 2007 [39]
M. fascicularis	Imcy18234	DQ373514.1	Smith et al. 2007 [39]
M. fascicularis	Imcy18235	DQ373515.1	Smith et al. 2007 [39]
M. fascicularis	Imcy18236	DQ373516.1	Smith et al. 2007 [39]
M. fascicularis	Imcy18237	DQ373517.1	Smith et al. 2007 [39]
M. fascicularis	Imcy18238	DQ373518.1	Smith et al. 2007 [39]
M. fascicularis	Imcy18240	DQ373519.1	Smith et al. 2007 [39]
M. fascicularis	Imcy18241	DQ373520.1	Smith et al. 2007 [39]
M. fascicularis	Imcy18242	DQ373521.1	Smith et al. 2007 [39]
M. fascicularis	Imcy18243	DQ373522.1	Smith et al. 2007 [39]
M. fascicularis	Imcy18244	DQ373523.1	Smith et al. 2007 [39]
M. fascicularis	Imcy18245	DQ373524.1	Smith et al. 2007 [39]
M. fascicularis	Imcy18246	DQ373525.1	Smith et al. 2007 [39]
M. fascicularis	Imcy18247	DQ373526.1	Smith et al. 2007 [39]
M. fascicularis	Imcy18248	DQ373527.1	Smith et al. 2007 [39]
M. fascicularis	Imcy18249	DQ373528.1	Smith et al. 2007 [39]
M. fascicularis	Imcy19900	DQ373529.1	Smith et al. 2007 [39]
M. fascicularis	Japa47	DQ373428.1	Smith et al. 2007 [39]
M. fascicularis	Maur22601	DQ373530.1	Smith et al. 2007 [39]
M. fascicularis	Maur22701	DQ373531.1	Smith et al. 2007 [39]
M. fascicularis	Maur22801	DQ373532.1	Smith et al. 2007 [39]
M. fascicularis	Maur22901	DQ373533.1	Smith et al. 2007 [39]
M. fascicularis	Maur23001	DQ373534.1	Smith et al. 2007 [39]
M. fascicularis	Maur23101	DQ373535.1	Smith et al. 2007 [39]
M. fascicularis	Maur51900	DQ373536.1	Smith et al. 2007 [39]
M. fascicularis	Maur52100	DQ373537.1	Smith et al. 2007 [39]
M. fascicularis	Maur52200	DQ373538.1	Smith et al. 2007 [39]
M. fascicularis	Maur52300	DQ373539.1	Smith et al. 2007 [39]
M. fascicularis	Maur6302	DQ373540.1	Smith et al. 2007 [39]
M. fascicularis	Maur6402	DQ373541.1	Smith et al. 2007 [39]
M. fascicularis	Maur6601	DQ373542.1	Smith et al. 2007 [39]
M. fascicularis	Maur6602	DQ373543.1	Smith et al. 2007 [39]
M. fascicularis	Maur6701	DQ373544.1	Smith et al. 2007 [39]
M. fascicularis	Maur6702	DQ373545.1	Smith et al. 2007 [39]
M. fascicularis	Maur6801	DQ373546.1	Smith et al. 2007 [39]
M. fascicularis	Maur6802	DQ373547.1	Smith et al. 2007 [39]
M. fascicularis	Maur6901	DQ373548.1	Smith et al. 2007 [39]
M. fascicularis	Maur7302	DQ373549.1	Smith et al. 2007 [39]
M. fascicularis	Maur8302	DQ373550.1	Smith et al. 2007 [39]
M. fascicularis	Maur8402	DQ373551.1	Smith et al. 2007 [39]
M. fascicularis	Maur8502	DQ373552.1	Smith et al. 2007 [39]
M. fascicularis	Maur8602	DQ373553.1	Smith et al. 2007 [39]
M. fascicularis	MaurC14720	DQ373554.1	Smith et al. 2007 [39]
M. fascicularis	MaurC14721	DQ373555.1	Smith et al. 2007 [39]
M. fascicularis	MaurC14722	DQ373556.1	Smith et al. 2007 [39]
M. fascicularis	MaurC14723	DQ373557.1	Smith et al. 2007 [39]
M. fascicularis	MaurC14724	DQ373558.1	Smith et al. 2007 [39]
M. fascicularis	MaurC14729	DQ373559.1	Smith et al. 2007 [39]
M. fascicularis	MaurC14730	DQ373560.1	Smith et al. 2007 [39]
M. fascicularis	MaurC14731	DQ373561.1	Smith et al. 2007 [39]
M. fascicularis	MaurC14733	DQ373562.1	Smith et al. 2007 [39]
M. fascicularis	MaurC14734	DQ373563.1	Smith et al. 2007 [39]
M. fascicularis	MaurC14735	DQ373564.1	Smith et al. 2007 [39]
M. fascicularis	MaurC14736	DQ373565.1	Smith et al. 2007 [39]
M. fascicularis	MaurC14738	DQ373566.1	Smith et al. 2007 [39]
M. fascicularis	MaurC14739	DQ373567.1	Smith et al. 2007 [39]
M. fascicularis	MaurC14740	DQ373568.1	Smith et al. 2007 [39]
M. fascicularis	MaurC14741	DQ373569.1	Smith et al. 2007 [39]
M. fascicularis	MaurC14742	DQ373570.1	Smith et al. 2007 [39]
M. fascicularis	MaurC14743	DQ373571.1	Smith et al. 2007 [39]
M. fascicularis	MaurC14744	DQ373572.1	Smith et al. 2007 [39]
M. fascicularis	MaurC14745	DQ373573.1	Smith et al. 2007 [39]
M. fascicularis	MaurC14746	DQ373574.1	Smith et al. 2007 [39]
M. fascicularis	MaurC14747	DQ373575.1	Smith et al. 2007 [39]
M. fascicularis	MaurC14748	DQ373576.1	Smith et al. 2007 [39]
M. fascicularis	MaurC14749	DQ373577.1	Smith et al. 2007 [39]
M. fascicularis	MaurC14750	DQ373578.1	Smith et al. 2007 [39]
M. fascicularis	MaurC14752	DQ373579.1	Smith et al. 2007 [39]
M. fascicularis	MaurC14753	DQ373580.1	Smith et al. 2007 [39]
M. fascicularis	MaurC14754	DQ373581.1	Smith et al. 2007 [39]
M. fascicularis	MaurC14755	DQ373582.1	Smith et al. 2007 [39]
M. fascicularis	MaurC14771	DQ373583.1	Smith et al. 2007 [39]
M. fascicularis	MaurC14772	DQ373584.1	Smith et al. 2007 [39]
M. fascicularis	MaurC14773	DQ373585.1	Smith et al. 2007 [39]
M. fascicularis	MaurC14774	DQ373586.1	Smith et al. 2007 [39]
M. fascicularis	MaurC14775	DQ373587.1	Smith et al. 2007 [39]
M. fascicularis	MaurC14776	DQ373588.1	Smith et al. 2007 [39]
M. fascicularis	MaurC14777	DQ373589.1	Smith et al. 2007 [39]
M. fascicularis	MaurC14778	DQ373590.1	Smith et al. 2007 [39]
M. fascicularis	MaurC14779	DQ373591.1	Smith et al. 2007 [39]
M. fascicularis	MaurC14780	DQ373592.1	Smith et al. 2007 [39]
M. fascicularis	MaurC14781	DQ373593.1	Smith et al. 2007 [39]
M. fascicularis	MaurC14782	DQ373594.1	Smith et al. 2007 [39]
M. fascicularis	MaurC14783	DQ373595.1	Smith et al. 2007 [39]
M. fascicularis	MaurC14784	DQ373596.1	Smith et al. 2007 [39]
M. fascicularis	MaurC14786	DQ373597.1	Smith et al. 2007 [39]
M. fascicularis	Mcy17784	DQ373598.1	Smith et al. 2007 [39]
M. fascicularis	Mcy17786	DQ373599.1	Smith et al. 2007 [39]
M. fascicularis	Mcy17797	DQ373600.1	Smith et al. 2007 [39]
M. fascicularis	Mcy17798	DQ373601.1	Smith et al. 2007 [39]
M. fascicularis	Mcy17801	DQ373602.1	Smith et al. 2007 [39]
M. fascicularis	Mcy17802	DQ373603.1	Smith et al. 2007 [39]
M. fascicularis	Mcy17808	DQ373604.1	Smith et al. 2007 [39]
M. fascicularis	Mcy17810	DQ373605.1	Smith et al. 2007 [39]
M. fascicularis	Mcy17819	DQ373606.1	Smith et al. 2007 [39]
M. fascicularis	Mcy17821	DQ373607.1	Smith et al. 2007 [39]
M. fascicularis	Mcy17822	DQ373608.1	Smith et al. 2007 [39]
M. fascicularis	Mcy17828	DQ373609.1	Smith et al. 2007 [39]
M. fascicularis	Mcy17829	DQ373610.1	Smith et al. 2007 [39]
M. fascicularis	Mcy17832	DQ373611.1	Smith et al. 2007 [39]
M. fascicularis	Mcy17835	DQ373612.1	Smith et al. 2007 [39]
M. fascicularis	Mcy17836	DQ373613.1	Smith et al. 2007 [39]
M. fascicularis	Mcy17837	DQ373614.1	Smith et al. 2007 [39]
M. fascicularis	Mcy17841	DQ373615.1	Smith et al. 2007 [39]
M. fascicularis	Mcy17843	DQ373616.1	Smith et al. 2007 [39]
M. fascicularis	Mcy17856	DQ373617.1	Smith et al. 2007 [39]
M. fascicularis	Mcy17858	DQ373618.1	Smith et al. 2007 [39]
M. fascicularis	Mcy17860	DQ373619.1	Smith et al. 2007 [39]
M. fascicularis	Mcy17861	DQ373620.1	Smith et al. 2007 [39]
M. fascicularis	Mcy17862	DQ373621.1	Smith et al. 2007 [39]
M. fascicularis	Mcy17863	DQ373622.1	Smith et al. 2007 [39]
M. fascicularis	Mcy17864	DQ373623.1	Smith et al. 2007 [39]
M. fascicularis	Mcy17865	DQ373624.1	Smith et al. 2007 [39]
M. fascicularis	Mcy18119	DQ373625.1	Smith et al. 2007 [39]
M. fascicularis	Mcy18254	DQ373626.1	Smith et al. 2007 [39]
M. fascicularis	Mcy18255	DQ373627.1	Smith et al. 2007 [39]
M. fascicularis	Mcy18256	DQ373628.1	Smith et al. 2007 [39]
M. fascicularis	Mcy18286	DQ373629.1	Smith et al. 2007 [39]
M. fascicularis	Mcy18293	DQ373630.1	Smith et al. 2007 [39]
M. fascicularis	Mcy18302	DQ373631.1	Smith et al. 2007 [39]
M. fascicularis	Mcy18311	DQ373632.1	Smith et al. 2007 [39]
M. fascicularis	Mcy18315	DQ373633.1	Smith et al. 2007 [39]
M. fascicularis	Mcy18317	DQ373634.1	Smith et al. 2007 [39]
M. fascicularis	Mcy18336	DQ373635.1	Smith et al. 2007 [39]
M. fascicularis	Mcy18382	DQ373636.1	Smith et al. 2007 [39]
M. fascicularis	Mcy18619	DQ373637.1	Smith et al. 2007 [39]
M. fascicularis	Mcy18621	DQ373638.1	Smith et al. 2007 [39]
M. fascicularis	Mcy18721	DQ373639.1	Smith et al. 2007 [39]
M. fascicularis	Mcy18863	DQ373640.1	Smith et al. 2007 [39]
M. fascicularis	Mcy20045	DQ373641.1	Smith et al. 2007 [39]
M. fascicularis	Mcy20691	DQ373642.1	Smith et al. 2007 [39]
M. fascicularis	Mcy20696	DQ373643.1	Smith et al. 2007 [39]
M. fascicularis	Mcy20725	DQ373644.1	Smith et al. 2007 [39]
M. fascicularis	Mcy238	DQ373645.1	Smith et al. 2007 [39]
M. fascicularis	Mcy242	DQ373646.1	Smith et al. 2007 [39]
M. fascicularis	Mcy252	DQ373647.1	Smith et al. 2007 [39]
M. fascicularis	Mcy259	DQ373648.1	Smith et al. 2007 [39]
M. fascicularis	Mcy260	DQ373649.1	Smith et al. 2007 [39]
M. fascicularis	Mcy273	DQ373650.1	Smith et al. 2007 [39]
M. fascicularis	Mcy279	DQ373651.1	Smith et al. 2007 [39]
M. fascicularis	Mcy281	DQ373652.1	Smith et al. 2007 [39]
M. fascicularis	Mcy287	DQ373653.1	Smith et al. 2007 [39]
M. fascicularis	Mcy322	DQ373654.1	Smith et al. 2007 [39]
M. fascicularis	Mcy329	DQ373655.1	Smith et al. 2007 [39]
M. fascicularis	Mcy357	DQ373656.1	Smith et al. 2007 [39]
M. fascicularis	Mcy358	DQ373657.1	Smith et al. 2007 [39]
M. fascicularis	Mcy359	DQ373658.1	Smith et al. 2007 [39]
M. fascicularis	Mcy361	DQ373659.1	Smith et al. 2007 [39]
M. fascicularis	Mcy362	DQ373660.1	Smith et al. 2007 [39]
M. fascicularis	Mcy363	DQ373661.1	Smith et al. 2007 [39]
M. fascicularis	Mcy364	DQ373662.1	Smith et al. 2007 [39]
M. fascicularis	Mcy366	DQ373663.1	Smith et al. 2007 [39]
M. fascicularis	Mcy367	DQ373664.1	Smith et al. 2007 [39]
M. fascicularis	Mcy368	DQ373665.1	Smith et al. 2007 [39]
M. fascicularis	Mcy369	DQ373666.1	Smith et al. 2007 [39]
M. fascicularis	Mcy371	DQ373667.1	Smith et al. 2007 [39]
M. fascicularis	Mcy374	DQ373668.1	Smith et al. 2007 [39]
M. fascicularis	Mcy377	DQ373669.1	Smith et al. 2007 [39]
M. fascicularis	Mcy378	DQ373670.1	Smith et al. 2007 [39]
M. fascicularis	Mcy379	DQ373671.1	Smith et al. 2007 [39]
M. fascicularis	Mcy380	DQ373672.1	Smith et al. 2007 [39]
M. fascicularis	Mcy381	DQ373673.1	Smith et al. 2007 [39]
M. fascicularis	Mcy382	DQ373674.1	Smith et al. 2007 [39]
M. fascicularis	Mcy383	DQ373675.1	Smith et al. 2007 [39]
M. fascicularis	Mcy384	DQ373676.1	Smith et al. 2007 [39]
M. fascicularis	Mcy385	DQ373677.1	Smith et al. 2007 [39]
M. fascicularis	Mcy386	DQ373678.1	Smith et al. 2007 [39]
M. fascicularis	Mcy387	DQ373679.1	Smith et al. 2007 [39]
M. fascicularis	Mcy388	DQ373680.1	Smith et al. 2007 [39]
M. fascicularis	Mcy389	DQ373681.1	Smith et al. 2007 [39]
M. fascicularis	Mcy390	DQ373682.1	Smith et al. 2007 [39]
M. fascicularis	Mcy391	DQ373683.1	Smith et al. 2007 [39]
M. fascicularis	Mcy392	DQ373684.1	Smith et al. 2007 [39]
M. fascicularis	Mcy393	DQ373685.1	Smith et al. 2007 [39]
M. fascicularis	Mcy395	DQ373686.1	Smith et al. 2007 [39]
M. fascicularis	Mcy397	DQ373687.1	Smith et al. 2007 [39]
M. fascicularis	Mcy398	DQ373688.1	Smith et al. 2007 [39]
M. fascicularis	Mcy399	DQ373689.1	Smith et al. 2007 [39]
M. fascicularis	Mcy403	DQ373690.1	Smith et al. 2007 [39]
M. fascicularis	Mcy404	DQ373691.1	Smith et al. 2007 [39]
M. fascicularis	Mcy408	DQ373692.1	Smith et al. 2007 [39]
M. fascicularis	Mcy411	DQ373693.1	Smith et al. 2007 [39]
M. fascicularis	Mcy413	DQ373694.1	Smith et al. 2007 [39]
M. fascicularis	Mcy415	DQ373695.1	Smith et al. 2007 [39]
M. fascicularis	Mcy416	DQ373696.1	Smith et al. 2007 [39]
M. fascicularis	Mcy417	DQ373697.1	Smith et al. 2007 [39]
M. fascicularis	Mcy418	DQ373698.1	Smith et al. 2007 [39]
M. fascicularis	Mcy421	DQ373699.1	Smith et al. 2007 [39]
M. fascicularis	Mcy422	DQ373700.1	Smith et al. 2007 [39]
M. fascicularis	Mcy423	DQ373701.1	Smith et al. 2007 [39]
M. fascicularis	Mcy424	DQ373702.1	Smith et al. 2007 [39]
M. fascicularis	Mcy425	DQ373703.1	Smith et al. 2007 [39]
M. fascicularis	Mcy426	DQ373704.1	Smith et al. 2007 [39]
M. fascicularis	Mcy427	DQ373705.1	Smith et al. 2007 [39]
M. fascicularis	Mcy429	DQ373706.1	Smith et al. 2007 [39]
M. fascicularis	Mcy466	DQ373707.1	Smith et al. 2007 [39]
M. fascicularis	Mcy468	DQ373708.1	Smith et al. 2007 [39]
M. fascicularis	Mcy472	DQ373709.1	Smith et al. 2007 [39]
M. fascicularis	Mcy474	DQ373710.1	Smith et al. 2007 [39]
M. fascicularis	Mcy475	DQ373711.1	Smith et al. 2007 [39]
M. fascicularis	Mcy481	DQ373712.1	Smith et al. 2007 [39]
M. fascicularis	Mcy482	DQ373713.1	Smith et al. 2007 [39]
M. fascicularis	Mcy483	DQ373714.1	Smith et al. 2007 [39]
M. fascicularis	Mcy485	DQ373715.1	Smith et al. 2007 [39]
M. fascicularis	Mcy489	DQ373716.1	Smith et al. 2007 [39]
M. fascicularis	Mcy490	DQ373717.1	Smith et al. 2007 [39]
M. fascicularis	Mcy491	DQ373718.1	Smith et al. 2007 [39]
M. fascicularis	Mcy497	DQ373719.1	Smith et al. 2007 [39]
M. fascicularis	Mcy506	DQ373720.1	Smith et al. 2007 [39]
M. fascicularis	Mcy511	DQ373721.1	Smith et al. 2007 [39]
M. fascicularis	Mcy512	DQ373722.1	Smith et al. 2007 [39]
M. fascicularis	Mcy513	DQ373723.1	Smith et al. 2007 [39]
M. fascicularis	Mcy522	DQ373724.1	Smith et al. 2007 [39]
M. fascicularis	Mcy523	DQ373725.1	Smith et al. 2007 [39]
M. fascicularis	Mcy532	DQ373726.1	Smith et al. 2007 [39]
M. fascicularis	Mcy534	DQ373727.1	Smith et al. 2007 [39]
M. fascicularis	Mcy535	DQ373728.1	Smith et al. 2007 [39]
M. fascicularis	Mcy537	DQ373729.1	Smith et al. 2007 [39]
M. fascicularis	Mcy540	DQ373730.1	Smith et al. 2007 [39]
M. fascicularis	Mcy549	DQ373731.1	Smith et al. 2007 [39]
M. fascicularis	Mcy551	DQ373732.1	Smith et al. 2007 [39]
M. fascicularis	Mcy617	DQ373733.1	Smith et al. 2007 [39]
M. fascicularis	Mcy702	DQ373734.1	Smith et al. 2007 [39]
M. fascicularis	Mcy703	DQ373735.1	Smith et al. 2007 [39]
M. fascicularis	Mcy718	DQ373736.1	Smith et al. 2007 [39]
M. fascicularis	Mcy721	DQ373737.1	Smith et al. 2007 [39]
M. fascicularis	Mcy731	DQ373738.1	Smith et al. 2007 [39]
M. fascicularis	Mcy733	DQ373739.1	Smith et al. 2007 [39]
M. fascicularis	Mcy737	DQ373740.1	Smith et al. 2007 [39]
M. fascicularis	Mcy747	DQ373741.1	Smith et al. 2007 [39]
M. fascicularis	Mcy759	DQ373742.1	Smith et al. 2007 [39]
M. fascicularis	Mcy761	DQ373743.1	Smith et al. 2007 [39]
M. fascicularis	Mcy762	DQ373744.1	Smith et al. 2007 [39]
M. fascicularis	Mcy764	DQ373745.1	Smith et al. 2007 [39]
M. fascicularis	Mcy770	DQ373746.1	Smith et al. 2007 [39]
M. fascicularis	Orjap18270	DQ373451.1	Smith et al. 2007 [39]
M. fascicularis	Phi111X	DQ373747.1	Smith et al. 2007 [39]
M. fascicularis	PhiC01425	DQ373748.1	Smith et al. 2007 [39]
M. fascicularis	PhiC01461	DQ373749.1	Smith et al. 2007 [39]
M. fascicularis	PhiC01631	DQ373750.1	Smith et al. 2007 [39]
M. fascicularis	PhiC01648	DQ373751.1	Smith et al. 2007 [39]
M. fascicularis	PhiC01706	DQ373752.1	Smith et al. 2007 [39]
M. fascicularis	PhiC03733	DQ373753.1	Smith et al. 2007 [39]
M. fascicularis	PhiC07721	DQ373754.1	Smith et al. 2007 [39]
M. fascicularis	PhiC08599	DQ373755.1	Smith et al. 2007 [39]
M. fascicularis	PhiC08623	DQ373756.1	Smith et al. 2007 [39]
M. fascicularis	PhiC08629	DQ373757.1	Smith et al. 2007 [39]
M. fascicularis	PhiC08641	DQ373758.1	Smith et al. 2007 [39]
M. fascicularis	PhiC08649	DQ373759.1	Smith et al. 2007 [39]
M. fascicularis	PhiC08658	DQ373760.1	Smith et al. 2007 [39]
M. fascicularis	PhiC08666	DQ373761.1	Smith et al. 2007 [39]
M. fascicularis	PhiC08674	DQ373762.1	Smith et al. 2007 [39]
M. fascicularis	PhiC08678	DQ373763.1	Smith et al. 2007 [39]
M. fascicularis	PhiC08681	DQ373764.1	Smith et al. 2007 [39]
M. fascicularis	PhiC08695	DQ373765.1	Smith et al. 2007 [39]
M. fascicularis	PhiC08730	DQ373766.1	Smith et al. 2007 [39]
M. fascicularis	PhiC09419	DQ373767.1	Smith et al. 2007 [39]
M. fascicularis	PhiC09449	DQ373768.1	Smith et al. 2007 [39]
M. fascicularis	PhiC09713	DQ373769.1	Smith et al. 2007 [39]
M. fascicularis	PhiC10112	DQ373770.1	Smith et al. 2007 [39]
M. fascicularis	PhiC10367	DQ373771.1	Smith et al. 2007 [39]
M. fascicularis	PhiC10384	DQ373772.1	Smith et al. 2007 [39]
M. fascicularis	PhiC10406	DQ373773.1	Smith et al. 2007 [39]
M. fascicularis	PhiC10419	DQ373774.1	Smith et al. 2007 [39]
M. fascicularis	PhiC11674	DQ373775.1	Smith et al. 2007 [39]
M. fascicularis	PhiC13217	DQ373776.1	Smith et al. 2007 [39]
M. fascicularis	PhiC13254	DQ373777.1	Smith et al. 2007 [39]
M. fascicularis	PhiC13256	DQ373778.1	Smith et al. 2007 [39]
M. fascicularis	PhiC13257	DQ373779.1	Smith et al. 2007 [39]
M. fascicularis	PhiC13258	DQ373780.1	Smith et al. 2007 [39]
M. fascicularis	PhiC13266	DQ373781.1	Smith et al. 2007 [39]
M. fascicularis	PhiC13308	DQ373782.1	Smith et al. 2007 [39]
M. fascicularis	PhiC18231	DQ373783.1	Smith et al. 2007 [39]
M. fascicularis	PhiC20539	DQ373784.1	Smith et al. 2007 [39]
M. fascicularis	PhiC20546	DQ373785.1	Smith et al. 2007 [39]
M. fascicularis	PhiC20829	DQ373786.1	Smith et al. 2007 [39]
M. fascicularis	PhiC21122	DQ373787.1	Smith et al. 2007 [39]
M. fascicularis	PhiC8866CQ	DQ373788.1	Smith et al. 2007 [39]
M. fascicularis	PhiD146	DQ373789.1	Smith et al. 2007 [39]
M. fascicularis	PhiD194	DQ373790.1	Smith et al. 2007 [39]
M. fascicularis	PhiF110	DQ373791.1	Smith et al. 2007 [39]
M. fascicularis	PhiF115	DQ373792.1	Smith et al. 2007 [39]
M. fascicularis	PhiF134	DQ373793.1	Smith et al. 2007 [39]
M. fascicularis	PhiF136	DQ373794.1	Smith et al. 2007 [39]
M. fascicularis	PhiF138	DQ373795.1	Smith et al. 2007 [39]
M. fascicularis	PhiF429	DQ373796.1	Smith et al. 2007 [39]
M. fascicularis	PhiI009	DQ373797.1	Smith et al. 2007 [39]
M. fascicularis	PhiI011	DQ373798.1	Smith et al. 2007 [39]
M. fascicularis	PhiI035	DQ373799.1	Smith et al. 2007 [39]
M. fascicularis	PhiII027	DQ373800.1	Smith et al. 2007 [39]
M. fascicularis	PhiJJ083	DQ373801.1	Smith et al. 2007 [39]
M. fascicularis	PhiKK036	DQ373802.1	Smith et al. 2007 [39]
M. fascicularis	PhiKK045	DQ373803.1	Smith et al. 2007 [39]
M. fascicularis	PhiL100	DQ373804.1	Smith et al. 2007 [39]
M. fascicularis	PhiLL066	DQ373805.1	Smith et al. 2007 [39]
M. fascicularis	PhiLL067	DQ373806.1	Smith et al. 2007 [39]
M. fascicularis	PhiLL088	DQ373807.1	Smith et al. 2007 [39]
M. fascicularis	PhiMM007	DQ373808.1	Smith et al. 2007 [39]
M. fascicularis	PhiMM027	DQ373809.1	Smith et al. 2007 [39]
M. fascicularis	PhiMM034	DQ373810.1	Smith et al. 2007 [39]
M. fascicularis	PhiMM072	DQ373811.1	Smith et al. 2007 [39]
M. fascicularis	PhiMM080	DQ373812.1	Smith et al. 2007 [39]
M. fascicularis	PhiMM091	DQ373813.1	Smith et al. 2007 [39]
M. fascicularis	PhiNN028	DQ373814.1	Smith et al. 2007 [39]
M. fascicularis	PhiNN033	DQ373815.1	Smith et al. 2007 [39]
M. fascicularis	PhiNN034	DQ373816.1	Smith et al. 2007 [39]
M. fascicularis	PhiNN044	DQ373817.1	Smith et al. 2007 [39]
M. fascicularis	PhiNN047	DQ373818.1	Smith et al. 2007 [39]
M. fascicularis	PhiNN050	DQ373819.1	Smith et al. 2007 [39]
M. fascicularis	PhiNN058	DQ373820.1	Smith et al. 2007 [39]
M. fascicularis	PhiNN062	DQ373821.1	Smith et al. 2007 [39]
M. fascicularis	PhiNN064	DQ373822.1	Smith et al. 2007 [39]
M. fascicularis	PhiNN067	DQ373823.1	Smith et al. 2007 [39]
M. fascicularis	PhiNN071	DQ373824.1	Smith et al. 2007 [39]
M. fascicularis	PhiNN086	DQ373825.1	Smith et al. 2007 [39]
M. fascicularis	PhiNN090	DQ373826.1	Smith et al. 2007 [39]
M. fascicularis	PhiNN097	DQ373827.1	Smith et al. 2007 [39]
M. fascicularis	PhiNN099	DQ373828.1	Smith et al. 2007 [39]
M. fascicularis	PhiNN100	DQ373829.1	Smith et al. 2007 [39]
M. fascicularis	Twn16183	DQ373382.1	Smith et al. 2007 [39]
M. fascicularis	Twn34173	DQ373411.1	Smith et al. 2007 [39]
M. fascicularis	Twn34773	DQ373414.1	Smith et al. 2007 [39]
M. fascicularis	Twn6782	DQ373419.1	Smith et al. 2007 [39]
M. fascicularis	VietC15579	DQ373830.1	Smith et al. 2007 [39]
M. fascicularis	VietC15580	DQ373831.1	Smith et al. 2007 [39]
M. fascicularis	VietC15581	DQ373832.1	Smith et al. 2007 [39]
M. fascicularis	VietC15582	DQ373833.1	Smith et al. 2007 [39]
M. fascicularis	VietC15583	DQ373834.1	Smith et al. 2007 [39]
M. fascicularis	VietC15584	DQ373835.1	Smith et al. 2007 [39]
M. fascicularis	VietC15585	DQ373836.1	Smith et al. 2007 [39]
M. fascicularis	VietC15586	DQ373837.1	Smith et al. 2007 [39]
M. fascicularis	VietC15587	DQ373838.1	Smith et al. 2007 [39]
M. fascicularis	VietC15588	DQ373839.1	Smith et al. 2007 [39]
M. fascicularis	VietC15589	DQ373840.1	Smith et al. 2007 [39]
M. fascicularis	VietC15590	DQ373841.1	Smith et al. 2007 [39]
M. fascicularis	VietC15591	DQ373842.1	Smith et al. 2007 [39]
M. fascicularis	VietC15592	DQ373843.1	Smith et al. 2007 [39]
M. fascicularis	VietC15593	DQ373844.1	Smith et al. 2007 [39]
M. fascicularis	VietC15594	DQ373845.1	Smith et al. 2007 [39]
M. fascicularis	VietC15595	DQ373846.1	Smith et al. 2007 [39]
M. fascicularis	VietC15596	DQ373847.1	Smith et al. 2007 [39]
M. fascicularis	VietC15597	DQ373848.1	Smith et al. 2007 [39]
M. fascicularis	VietC15598	DQ373849.1	Smith et al. 2007 [39]
M. fascicularis	VietC15599	DQ373850.1	Smith et al. 2007 [39]
M. fascicularis	VietC15600	DQ373851.1	Smith et al. 2007 [39]
M. fascicularis	VietC15601	DQ373852.1	Smith et al. 2007 [39]
M. fascicularis	VietC15602	DQ373853.1	Smith et al. 2007 [39]
M. fascicularis	VietC15603	DQ373854.1	Smith et al. 2007 [39]
M. fascicularis	VietC15604	DQ373855.1	Smith et al. 2007 [39]
M. fascicularis	VietC15605	DQ373856.1	Smith et al. 2007 [39]
M. fascicularis	VietC15606	DQ373857.1	Smith et al. 2007 [39]
M. fascicularis	VietC15607	DQ373858.1	Smith et al. 2007 [39]
M. fascicularis	VietC15608	DQ373859.1	Smith et al. 2007 [39]
M. fascicularis	VietC15609	DQ373860.1	Smith et al. 2007 [39]
M. fascicularis	VietC15610	DQ373861.1	Smith et al. 2007 [39]
M. fascicularis	VietC15611	DQ373862.1	Smith et al. 2007 [39]
M. fascicularis	VietC15612	DQ373863.1	Smith et al. 2007 [39]
M. fascicularis	VietC15613	DQ373864.1	Smith et al. 2007 [39]
M. fascicularis	VietC15614	DQ373865.1	Smith et al. 2007 [39]
M. fascicularis	VietC15615	DQ373866.1	Smith et al. 2007 [39]
M. fascicularis	VietC15616	DQ373867.1	Smith et al. 2007 [39]
M. fascicularis	VietC15617	DQ373868.1	Smith et al. 2007 [39]
M. fascicularis	VietC15618	DQ373869.1	Smith et al. 2007 [39]
M. fascicularis	VietC15619	DQ373870.1	Smith et al. 2007 [39]
M. fascicularis	VietC15620	DQ373871.1	Smith et al. 2007 [39]
M. fascicularis	VietC15621	DQ373872.1	Smith et al. 2007 [39]
M. fascicularis	VietC15622	DQ373873.1	Smith et al. 2007 [39]
M. fascicularis	VietC15623	DQ373874.1	Smith et al. 2007 [39]
M. fascicularis	VietC15624	DQ373875.1	Smith et al. 2007 [39]
M. fascicularis	VietC15625	DQ373876.1	Smith et al. 2007 [39]
M. fascicularis	VietC15626	DQ373877.1	Smith et al. 2007 [39]
M. fascicularis	VietC15627	DQ373878.1	Smith et al. 2007 [39]
M. fascicularis	VietC15628	DQ373879.1	Smith et al. 2007 [39]
M. fascicularis	VietCA40	DQ373880.1	Smith et al. 2007 [39]
M. fascicularis	VietCA41	DQ373881.1	Smith et al. 2007 [39]
M. fascicularis	VietCA42	DQ373882.1	Smith et al. 2007 [39]
M. fascicularis	VietCA43	DQ373883.1	Smith et al. 2007 [39]
M. fascicularis	VietCA44	DQ373884.1	Smith et al. 2007 [39]
M. fascicularis	VietCA45	DQ373885.1	Smith et al. 2007 [39]
M. fascicularis	VietCA46	DQ373886.1	Smith et al. 2007 [39]
M. fascicularis	VietCA47	DQ373887.1	Smith et al. 2007 [39]
M. fascicularis	VietCA48	DQ373888.1	Smith et al. 2007 [39]
M. fascicularis	VietCA49	DQ373889.1	Smith et al. 2007 [39]
M. fascicularis	VietCA4T	DQ373890.1	Smith et al. 2007 [39]
M. fascicularis	VietCA4V	DQ373891.1	Smith et al. 2007 [39]
M. fascicularis	VietCA4W	DQ373892.1	Smith et al. 2007 [39]
M. fascicularis	VietCA4X	DQ373893.1	Smith et al. 2007 [39]
M. fascicularis	VietCA50	DQ373894.1	Smith et al. 2007 [39]
M. fascicularis	VietCA51	DQ373895.1	Smith et al. 2007 [39]
M. fascicularis	VietCA52	DQ373896.1	Smith et al. 2007 [39]
M. fascicularis	VietCA53	DQ373897.1	Smith et al. 2007 [39]
M. fascicularis	VietCA54	DQ373898.1	Smith et al. 2007 [39]
M. fascicularis	VietCA55	DQ373899.1	Smith et al. 2007 [39]
M. fascicularis	VietCA56	DQ373900.1	Smith et al. 2007 [39]
M. fascicularis	VietCA58	DQ373901.1	Smith et al. 2007 [39]
M. fascicularis	VietCA59	DQ373902.1	Smith et al. 2007 [39]
M. fascicularis	VietCA5A	DQ373903.1	Smith et al. 2007 [39]
M. fascicularis	VietCA5B	DQ373904.1	Smith et al. 2007 [39]
M. fascicularis	VietCA5C	DQ373905.1	Smith et al. 2007 [39]
M. fascicularis	VietCA5D	DQ373906.1	Smith et al. 2007 [39]
M. fascicularis	VietCA5E	DQ373907.1	Smith et al. 2007 [39]
M. fascicularis	VietCA5F	DQ373908.1	Smith et al. 2007 [39]
M. fascicularis	VietCA5G	DQ373909.1	Smith et al. 2007 [39]
M. fascicularis	VietCA5H	DQ373910.1	Smith et al. 2007 [39]
M. fascicularis	VietCA5K	DQ373911.1	Smith et al. 2007 [39]
M. fascicularis	VietCA5P	DQ373912.1	Smith et al. 2007 [39]
M. fascicularis	VietCA5T	DQ373913.1	Smith et al. 2007 [39]
M. fascicularis	VietCA5V	DQ373914.1	Smith et al. 2007 [39]
M. fascicularis	VietCA5W	DQ373915.1	Smith et al. 2007 [39]
M. fascicularis	VietCA5X	DQ373916.1	Smith et al. 2007 [39]
M. fascicularis	VietCA6A	DQ373917.1	Smith et al. 2007 [39]
M. fascicularis	VietCA6B	DQ373918.1	Smith et al. 2007 [39]
Papio ursinus		JX946205.1
