# Supplementary material for: Genetic substructure in cynomolgus macaques (Macaca fascicularis) on the island of Mauritius
Source: BMC Genomics. 2014 Aug 31;15(1):748. doi: 10.1186/1471-2164-15-748 (PMC4167525; doi:10.1186/1471-2164-15-748)
Supplement: Supplementary file 2 — Additional file 2: Table S2: Animals used in the YDNA phylogenetic analysis to confirm that animals in the Goswami et al. [28] study derived from the island of Mauritius. GenBank accession numbers and reference information to previous work is also included. (XLSX 13 KB) [file 12864_2014_6440_MOESM2_ESM.xlsx]

## Sheet: Table S2_Yfinal
Group	Taxon	Designation	GenBank No. (SRY, TSPY)	Reference
Arctoides
	Macaca arctoides	101.Malaya	AF284291.2, AF284240.2	Tosi et al. [37]
	M. arctoides	Hanoi.05.2	AF284294.2, AF284243.2	Tosi et al. [37]
	M. arctoides	St0316	AF284292.2, AF284241.2	Tosi et al. [37]
	M. arctoides	Thai.2A	AF284293.2, AF284242.2	Tosi et al. [37]
Fascicularis
	M. cyclopis	#1	AF425289.1, AF425274.1	Tosi and Coke 2007 [25]
	M. cyclopis	2682	AF284296.2, AF284245.2	Tosi and Coke 2007 [25], Tosi et al. [37]
	M. fascicularis	10-236	DQ832590.1, DQ832604.1	Tosi and Coke 2007 [25]
	M. fascicularis	Camb.#3	AF425286.1, AF425271.1	Tosi and Coke 2007 [25]
	M. fascicularis	3321	DQ832591.1, DQ832605.1	Tosi and Coke 2007 [25]
	M. fascicularis	SV#4	AF425284.1, AF425269.1	Tosi and Coke 2007 [25]
	M. fascicularis	Camb.#4	AF425287.1, AF425272.1	Tosi and Coke 2007 [25]
	M. fascicularis	4124	DQ832592.1, DQ832606.1	Tosi and Coke 2007 [25]
	M. fascicularis	6499	DQ832593.1, DQ832607.1	Tosi and Coke 2007 [25]
	M. fascicularis	6621	DQ832594.1, DQ832608.1	Tosi and Coke 2007 [25]
	M. fascicularis	668	AF425295.1, AF425280.1	Tosi and Coke 2007 [25]
	M. fascicularis	7600	DQ832595.1, DQ832609.1	Tosi and Coke 2007 [25]
	M. fascicularis	791.Tum Chompol	AF425288.1, AF425273.1	Tosi and Coke 2007 [25]
	M. fascicularis	8944	DQ832596.1, DQ832610.1	Tosi and Coke 2007 [25]
	M. fascicularis	9456	DQ832597.1, DQ832611.1	Tosi and Coke 2007 [25]
	M. fascicularis	A12133	DQ832603.1, DQ832617.1	Tosi and Coke 2007 [25]
	M. fascicularis	A1828	DQ832600.1, DQ832614.1	Tosi and Coke 2007 [25]
	M. fascicularis	A8097	DQ832601.1, DQ832615.1	Tosi and Coke 2007 [25]
	M. fascicularis	A9652	DQ832602.1, DQ832616.1	Tosi and Coke 2007 [25]
	M. fascicularis	Borneo.PM666	AF284302.2, AF284251.2	Tosi and Coke 2007 [25], Tosi et al. [37]
	M. fascicularis	DM2687	AF284297.2, AF284246.2	Tosi and Coke 2007 [25], Tosi et al. [37]
	M. fascicularis	Java.34	AF284303.2, AF284252.2	Tosi and Coke 2007 [25], Tosi et al. [37]
	M. fascicularis	Johor.DJ.95	AF425292.1, AF425277.1	Tosi and Coke 2007 [25]
	M. fascicularis	Phillipines	AF284298.2, AF284247.2	Tosi and Coke 2007 [25], Tosi et al. [37]
	M. fascicularis	R209	DQ832598.1, DQ832612.1	Tosi and Coke 2007 [25]
	M. fascicularis	Sarawak	AF284299.2, AF284248.2	Tosi and Coke 2007 [25], Tosi et al. [37]
	M. fascicularis	Sepilok	AF284300.2, AF284249.2	Tosi and Coke 2007 [25], Tosi et al. [37]
	M. fascicularis	Thai.1B	AF284301.2, AF284250.2	Tosi et al. [37]
	M. fascicularis	UKM.003	AF425293.1, AF425278.1	Tosi and Coke 2007 [25]
	M. fascicularis	UKM.004	AF425294.1, AF425279.1	Tosi and Coke 2007 [25]
	M. fascicularis	Vietnam.290.WB	AF284304.2, AF284253.2	Tosi and Coke 2007 [25], Tosi et al. [37]
	M. fascicularis	X-957	DQ832599.1, DQ832613.1	Tosi and Coke 2007 [25]
	M. fascicularis	mf10006	Acquired in this study	Goswami et al. [28], This study
	M. fascicularis	mf10106	Acquired in this study	Goswami et al. [28], This study
	M. fascicularis	mf10206	Acquired in this study	Goswami et al. [28], This study
	M. fascicularis	mf10306	Acquired in this study	Goswami et al. [28], This study
	M. fascicularis	mf20205	Acquired in this study	Goswami et al. [28], This study
	M. fascicularis	mf20305	Acquired in this study	Goswami et al. [28], This study
	M. fascicularis	mf20405	Acquired in this study	Goswami et al. [28], This study
	M. fascicularis	mf20505	Acquired in this study	Goswami et al. [28], This study
	M. fascicularis	mf20605	Acquired in this study	Goswami et al. [28], This study
	M. fascicularis	mf20805	Acquired in this study	Goswami et al. [28], This study
	M. fascicularis	mf20905	Acquired in this study	Goswami et al. [28], This study
	M. fascicularis	mf21105	Acquired in this study	Goswami et al. [28], This study
	M. fascicularis	mf21205	Acquired in this study	Goswami et al. [28], This study
	M. fascicularis	mf22601	Acquired in this study	Goswami et al. [28], This study
	M. fascicularis	mf22701	Acquired in this study	Goswami et al. [28], This study
	M. fascicularis	mf22801	Acquired in this study	Goswami et al. [28], This study
	M. fascicularis	mf23101	Acquired in this study	Goswami et al. [28], This study
	M. fascicularis	mf2304	Acquired in this study	Goswami et al. [28], This study
	M. fascicularis	mf2404	Acquired in this study	Goswami et al. [28], This study
	M. fascicularis	mf2504	Acquired in this study	Goswami et al. [28], This study
	M. fascicularis	mf2704	Acquired in this study	Goswami et al. [28], This study
	M. fascicularis	mf3004	Acquired in this study	Goswami et al. [28], This study
	M. fascicularis	mf3104	Acquired in this study	Goswami et al. [28], This study
	M. fascicularis	mf3204	Acquired in this study	Goswami et al. [28], This study
	M. fascicularis	mf3404	Acquired in this study	Goswami et al. [28], This study
	M. fascicularis	mf6602	Acquired in this study	Goswami et al. [28], This study
	M. fascicularis	mf9306	Acquired in this study	Goswami et al. [28], This study
	M. fascicularis	mf9406	Acquired in this study	Goswami et al. [28], This study
	M. fascicularis	mf9606	Acquired in this study	Goswami et al. [28], This study
	M. fascicularis	mf9706	Acquired in this study	Goswami et al. [28], This study
	M. fascicularis	mf9806	Acquired in this study	Goswami et al. [28], This study
	M. fascicularis	mf9906	Acquired in this study	Goswami et al. [28], This study
	M. fuscata	13751	AF425290.1, AF425275.1	Tosi and Coke 2007 [25]
	M. fuscata	22082	AF284305.2, AF284254.2	Tosi et al. [37]
	M. fuscata	22086	AF284306.2, AF284255.2	Tosi and Coke 2007 [25], Tosi et al. [37]
	M. mulatta	16805	AF425291.1, AF425276.1	Tosi and Coke 2007 [25]
	M. mulatta	Burma.23269	AF284309.2, AF284258.2	Tosi and Coke 2007 [25], Tosi et al. [37]
	M. mulatta	China.20156	AF284310.2, AF284259.2	Tosi and Coke 2007 [25], Tosi et al. [37]
	M. mulatta	India.92B.560	AF284311.2, AF284260.2	Tosi and Coke 2007 [25], Tosi et al. [37]
	M. mulatta	India.944D	AF284312.2, AF284261.2	Tosi et al. [37]
Silenus
	M. hecki	1	AF284307.2, AF284256.2	Tosi et al. [37]
	M. maura	PM616	AF284308.2, AF284257.2	Tosi et al. [37]
	M. nemestrina	1.KIZ.2	AF284314.2, AF284263.2	Tosi et al. [37]
	M. nemestrina	12.KIZ.17	AF284313.2, AF284262.2	Tosi et al. [37]
	M. nemestrina	Thai.1A	AF284317.2, AF284266.2	Tosi et al. [37]
	M. nemestrina	PM665.E.Borneo	AF284290.2, AF284239.2	Tosi et al. [37]
	M. nemestrina	SUKA.NE.Borneo	AF284289.2, AF284238.2	Tosi et al. [37]
	M. nemestrina	820	AF284315.2, AF284264.2	Tosi et al. [37]
	M. nemestrina	955	AF284316.2, AF284265.2	Tosi et al. [37]
	M. nigra	PM661	AF284318.2, AF284267.2	Tosi et al. [37]
	M. nigrescens	101	AF284319.2, AF284268.2	Tosi et al. [37]
	M. ochreata	Greyarm	AF284320.2, AF284269.2	Tosi et al. [37]
	M. silenus	108806	AF284288.2, AF284237.2	Tosi et al. [37]
	M. silenus	20382	AF284323.2, AF284272.2	Tosi et al. [37]
	M. tonkeana	PM558	AF284287.2, AF284236.2	Tosi et al. [37]
	M. tonkeana	PM604	AF284286.2, AF284235.2	Tosi et al. [37]
Sinica
	M. assamensis	1.KIZ.B	AF284295.2, AF284244.2	Tosi et al. [37]
	M. radiata	3028	AF284321.2, AF284270.2	Tosi et al. [37]
	M. radiata	3033	AF284322.2, AF284271.2	Tosi et al. [37]
	M. sinica	716	AF284285.2, AF284234.2	Tosi et al. [37]
	M. sinica	979	AF284324.2, AF284273.2	Tosi et al. [37]
	M. sinica	985	AF284284.2, AF284233.2	Tosi et al. [37]
	M. thibetana	587041	AF284327.2, AF284276.2	Tosi et al. [37]
Sylvanus
	M. sylvanus	1076	AF425296.1, AF425281.1	Tosi and Coke 2007 [25]
	M. sylvanus	04	AF284325.2, AF284274.2	Tosi et al. [37]
	M. sylvanus	201	AF284326.2, AF284275.2	Tosi et al. [37]
Outgroup
	Papio hamadryas	73-347	AF284328.2, AF284277.2	Tosi and Coke 2007 [25], Tosi et al. [37]
