# Supplementary material for: Genetic substructure in cynomolgus macaques (Macaca fascicularis) on the island of Mauritius
Source: BMC Genomics. 2014 Aug 31;15(1):748. doi: 10.1186/1471-2164-15-748 (PMC4167525; doi:10.1186/1471-2164-15-748)
Supplement: Supplementary file 7 — Additional file 7: Table S3: SNPs included on the panel of 96 used to evaluate population substructure of cynomolgus macaques on Mauritius. Table also includes SNP location information including chromosome number and position, gene, gene region, and the flanking sequence. (XLSX 18 KB) [file 12864_2014_6440_MOESM7_ESM.xlsx]

## Sheet: Sheet1
Chromosome	Position	Allele 1	Allele 2	Gene	Gene Context	Flanking Sequence
chr1	9589467	G	A	TAS1R1	CDS G->A (synonymous)	CTCTTCCAGGCTATGCGGCTTGGGGTTGA[G/A]GAGATAAACAACTCCACGACACTGCTGCCCA
chr1	62765400	C	T	CYP2J2	CDS C->T (synonymous)	TGAATCTCCAGGTGCGACTGCTCGAAGTT[C/T]ACATGGAAGAAGTTGCCAACGAAGGGCAGGG
chr1	112321563	C	T	CELSR2	CDS C->T (synonymous)	CATGTGCTCTTCCCTGCAGTGAATTACGA[C/T]AGCTGCCCACGAGCGATTGAAGCTGGGATCT
chr1	114484199	G	A	Q9BG27_MACMU; ADORA3	3' UTR	AGAGGGTCCTTCAGAATTCCTGGGAGATC[G/A]GAATCAGTCTCTGAGGTGTGGGCCATTTGTC
chr1	128959247	C	G	MCL1	3' UTR	ACAGCACCCATGGTATCACCACCTGCTAA[C/G]AGGATAAAGTTCATGAGAGATGAAAGGTCTG
chr1	197826522	G	A	GPR161	CDS G->A (synonymous)	AATGCACCGAGGACCACCAGGATGGTGAT[G/A]AGGGCTTTGCACTGGTTGGCCGAGTAGACCA
chr1	215456600	A	G	OPN3	3' UTR	CGCATACACATGTGTGAAGTAGCTAGAAC[A/G]TACTGAATTTTTTTGTACTGTTGGACTCTAT
chr2	20855998	T	C	GPR128	CDS T->C (synonymous)	TCCATGAGGAAGATTGTTAGCACATTATC[T/C]GTTGCAGTTGTTTTTGGAATTACCTGGATTC
chr2	34182166	G	C	DRD3	CDS G->C (synonymous)	AGGCCATTGCCGAAGACGATGGCCAGGAT[G/C]AGCGCGCAGTAGGAGAGGGCATAGTAGGCAT
chr2	87829723	G	A	CELSR3	CDS G->A (nonsynonymous R->H)	CTTCCCATGTGCCCACAGCAGGACCCTTC[G/A]CAGCTCCTTCCTGCTCCTTCTGCTGGTCAGT
chr2	90581348	T	C	CXCR6_MACMU; CXCR6	3' UTR	GTGTTCAAGAAGAGAACAGTACGTGTTCA[T/C]GCCTGAGAAGAAGCATTCCAAACCAGTCAGA
chr2	97192885	G	A	CCR8_MACMU; CCR8	5' UTR	TCTGTATCTTCATGTGTGAGTGCAGCTCA[G/A]TGAACAGCAGCTCCTCTGGAGGTGTCCTCCC
chr2	133230027	A	T	GPR149	CDS A->T (synonymous)	AAGCGCTTCGCTTTGATCCTAGCACTTAC[A/T]AAAGTCGTCCTTTGGCTGCCCATGATGGTAA
chr2	134823729	T	C	P2RY1	CDS T->C (synonymous)	GTCATGTCTTCACTTTTGGATTGCAAATT[T/C]GCCTCACTTCTTCTAGAAGCTTTCCTTGTGG
chr2	136472042	G	T	P2RY14	5' UTR	GCGTGACTCTCACAGATGAAGGCCTAGAC[G/T]CAGGTAAGGAAACAGCTTTTCCATGAAATGA
chr3	95549222	T	C	CRHR2	CDS T->C (synonymous)	CTGCGGGGCGCGATGGACGCGGCACTGCT[T/C]CACAGCCTGCTGGAGGTTAACTGCAGCCTGG
chr3	164081759	A	G	GRM8	CDS A->G (synonymous)	CACCACAGCCCAGGGAGAATGCCACTCCA[A/G]TTTGATGATGGGGATAAGCTGGCAGCCTGTG
chr3	192188304	A	G	HTR5A	3' UTR	TCCTAGTACATATACCCTCATACTGATGG[A/G]GTATGTCCCAATAGTTGACCACAAAACACCG
chr4	46479393	G	A	CYP39A1	5' UTR	GAGAAGTGTGAAATAGTCTTGCCGTCCTG[G/A]CACTTGCTTCTTTTTTACGGGCTACGGAACC
chr4	46834407	C	T	GPR110	CDS C->T (synonymous)	CGGCACACCACGGTGTCTGGAGTTTCATT[C/T]ACTAGGTGGCAGCCTGCATTGTTCCACTGCA
chr4	47617528	A	C	OPN5	CDS A->C (synonymous)	TCTTCTCCTGTATCTAGGCTGCACACCGT[A/C]ACCACAGTCAGGAAGTCCTCTGCTGTGCTGG
chr4	116987652	T	G	Q8MIK7_MACMU; GRM1	CDS T->G (synonymous)	CAGAGCTCCCGACTGGAGGATTTGACCAC[T/G]GGTGTGTCCCGGTACAGTACAAAGATTAGGG
chr4	131253869	C	T	TAAR1_MACMU; TAAR1	CDS C->T (synonymous)	GCATTTGGGATGATCTTTCTGGAGCTAAA[C/T]TTCAAAGGCGCTGAAGAGATATATTACAAAC
chr5	96690554	C	T	NP_001032951.1; TACR3	CDS C->T (synonymous)	GGGGAGGAGGAGAGGTTGCCAGCTTGGTC[C/T]AGCAGTTGCAGCCACCCAGTCTCAACTGTCC
chr5	178329879	T	C	CYP4V2	CDS T->C (synonymous)	GAAGCCGTCATCATTCCCTATGCATTGCA[T/C]AGAGATCCAAGATACTTCCCCAACCCTGAGG
chr6	72896506	T	C	F2R	3' UTR	ACTTGCATGCCTGCTTTTTATGGGAGCCA[T/C]CATGCATGTATTTTTGTCAGTTACCAGAAAG
chr6	86863653	C	T	GPR98	CDS C->T (synonymous)	TTTCCTATGGAAAACCAGAAGATTGAAAG[C/T]AGCCCAGGTGAACGACACTTATCCTTGAGTT
chr6	145047256	C	A	HTR4	CDS C->A (synonymous)	CTCATGCGGTGAGTGCTATGCTGGTCTGC[C/A]GACTGAGGCCTGCTCTCAGAGGAGGCTCCTG
chr7	30401169	C	G	BCL2L10	3' UTR	CACAAGTTAAAACACTGGCCACATCACCA[C/G]CTCAGGACTCCTTGTATGCATTCAGGTAAAA
chr7	53553308	C	T	B6EY38_MACMU; CYP1A2	3' UTR	GCCATCCTGCTACAGCAACTGGAGTTCAG[C/T]GTGCCGCCGGGCGTGAAAGTCGACCTGACTC
chr7	59074588	T	G	BCL2A1	CDS T->G (synonymous)	TCTGGTCAACAGTATTGCTTCAGGAGAGA[T/G]AGCATTTCACAGATCTTTCCTGTAACTTCTA
chr7	87206195	T	A	CIDEB	5' UTR	TCCAAGAAGGAGTAGTGTTTGAGGTGGGA[T/A]CTGGGTTCTCGTGGAAGTCAGGACTCCCAGG
chr7	101174441	G	C	SSTR1	CDS G->C (synonymous)	TCTCCTTCCTCCTCTCCTAGTCCCAGCCC[G/C]GGCAGCTGCGGCGAAGGCGGCGGCAGCAGGG
chr7	144144421	G	C	Q8HY53_MACMU; TSHR	5' UTR	TGGAGCCCTCCCTCTTTCCACCTCCCGCT[G/C]CCGGGTCTCCTTTGGCCTGGGGTAACCCGAG
chr7	154450353	G	T	GPR68	CDS G->T (synonymous)	CCCACGCTGATGTAGATGTTCTCGTAGAG[G/T]AGGATGCCGCACACCTGACAGGACAGGTCGC
chr7	162987878	G	A	CYP46A1	CDS G->A (synonymous)	TTTGTCTGCTGGGCCCAGATGGAGGTAAA[G/A]GTGGTCATGGCAAAGCTGCTGCAGAGGCTGG
chr7	168414331	C	T	GPR132	CDS C->T (synonymous)	AGCGTGCCGGTGTAGAGCAGCTCGCAGAG[C/T]GCCAGGCAGAGCAGGTAGACGGCCAGCACGT
chr8	28713522	G	A	FZD3	3' UTR	TGTTCAAAATTTGCTTTGTGGAGGCATGT[G/A]ATAAGATAAACATCATACATTATAAGGTTCT
chr8	38422084	C	T	ADRB3_MACMU; ADRB3	CDS C->T (synonymous)	CACTGGCTCATGATGGGCGCAAACGACAC[C/T]GCGGCCGACACGACCCACACCAGGACCACGG
chr8	55827375	G	A	OPRK1	3' UTR	GCCAAGATTTTGTACTATGGGATTAGTGT[G/A]AACCAGTATTTAAGCCATTCCTGTTTACATT
chr8	67208693	A	G	CYP7B1	CDS A->G (synonymous)	GCAAACTTGTCATCAAATTTTAAAAAATC[A/G]TCTCTTAGCTCACTAATAAATTTGTTGTCAC
chr8	143859237	G	A	GPR20	CDS G->A (synonymous)	CCGCGGACGGTGGCCTGGAAGCCACTGGT[G/A]ACGAAGCAGTAGACGATGGGGTCCATGCAGC
chr9	25787241	A	G	GPR158	3' UTR	GAACCCCGGATTGGATAAAGACAGAAGAT[A/G]TAAGAATCAAAAATTCCCAAGAAGGATTTGT
chr9	90272749	T	C	ENSMMUG00000006627; HTR7	CDS T->C (nonsynonymous M->V)	TCCATTGTTCTGCTTTCGATCATGAATCA[T/C]GACCTTTTTTTCTACAGTAGTCAGCGTTTTG
chr9	132778054	T	C	GPR123	CDS T->C (synonymous)	CCGGCAGGGGCACACACGCTGGCCTGCTG[T/C]GCCCAGGGTGACCCCTTCCCCATGGTCAGCC
chr10	10319647	C	G	CYP24A1	CDS C->G (nonsynonymous T->S)	CAGGCTTACGCCGAGTGTGCCATTTACAA[C/G]TCGGACTCTTGACAAGGCAACAGTTCTGGGT
chr10	38608009	G	A	PROKR2	CDS G->A (synonymous)	AAGGCGGTGAGGTAGTGCTTTTCCTTCAC[G/A]AACACGGTGGGGAAGAAGTCACGAACGATGG
chr10	87110837	C	T	BIK	3' UTR	CTGCACCTGCTGCTCAAGTGAGGCCCCAG[C/T]GGCTCAGGGCAGGGCTGGCCCCACCCCTGTG
chr10	90566608	A	G	CELSR1	CDS A->G (synonymous)	TCGTAGGTGGGCTGCGTGAACACCGGGTC[A/G]TTGTCGTTCACATCCAGCACCGTGATGGACA
chr11	7005631	C	G	LEPREL2	CDS C->G (synonymous)	CTACTTGGGGGCATTGTCATGGGGCTGGT[C/G]TGTGTGGCCATCACCTTCTACCAGACACTGT
chr11	13375736	G	T	ENSMMUG00000017634; HTR7P1	CDS G->T (stopgain E->*)	CCCCGAATGGCACAGTGAAGTTCCAGAAG[G/T]AGGTGGAAGGGTGTGTAAACCCGTCGAGACT
chr11	99848243	G	A	APAF1	CDS G->A (synonymous)	ttttttttaattaGGTCTCTGTTGATCTT[G/A]GATGATGTTTGGGACTCTTGGGTGTTGAAAG
chr11	123966677	C	T	NP_001138726.1; GPR81	CDS C->T (synonymous)	CTCTTGCGACTGAGGTTCGAAATTGGCAT[C/T]TCTTGCGGCCTTTGTGTTTTTGAGTGTCCTG
chr12	94765925	G	A	GPR55	CDS G->A (synonymous)	GAGACCACAAAGACAGCCAGGCTGACTGC[G/A]ATGCTGTAGATGCAGGCTCTCTGCTGCACCC
chr12	94964954	C	G	HTR2B	CDS C->G (nonsynonymous R->T)	ATGAAGACTGAATGGTTGAACTTCGGAGC[C/G]TCATTGGACTCTGGTACATGGCAGGATTAAT
chr12	100440950	G	A	CXCR7	3' UTR	CCCCGCATCCATTCTCTCTTTCTCTTGAC[G/A]ACGCGGCTGTCGTTTGGCTGTACGTGCTGAC
chr13	49122594	G	A	FSHR	CDS G->A (synonymous)	GTGGATGAGGTTTCTGTCCTATAAATTTG[G/A]GCTTGCATTTCATAGCAGCCAAACTTGCTCA
chr13	125692849	C	G	SCTR	5' UTR	GCCCACTCGGGAGTTCAGCGCCCCGCGCA[C/G]GATCCCGGGCTCCGGCCGGCCGCTGCGCCCA
chr13	133631999	A	G	CYP27C1	CDS A->G (synonymous)	CAGGCTTACTTTCGGTTAACGAATCGTAC[A/G]TGGATGGGCCCCCCTGGCGTCAGGAGCCCGT
chr13	134111985	G	A	GPR17	CDS G->A (synonymous)	TTGCTCTGTGGCAAAAGGCTCAAGGGCCC[G/A]CCTCCCAGCTTCGAAGGGAAAACCAACGAAA
chr14	451418	C	T	Q9N245_MACMU; DRD4	CDS C->T (synonymous)	GTGTGCTCCTTCTTCCTACCCTGTCCGCT[C/T]ATGCTGCTGCTCTACTGGGCCACGTTCCGCG
chr14	3231322	A	G	MRGPRG	CDS A->G (synonymous)	GAGAAGGGGCCCTTCTTGATGTGGAAGCC[A/G]AGGTTCCAGAGCACCAGCCCGTTACCTACCA
chr14	10137714	A	G	GPR137	3' UTR	TTGAGTGGCAGGCACAGGAGAGGTAGCTG[A/G]CTCCGGTGTGGAAGCGGAGGTGGCAGGTCAT
chr14	44393953	A	G	LGR4	CDS A->G (synonymous)	GATGCATTTAAGAACTTTCCTTTTCTAGA[A/G]GAGCTGTAAGTATTACTTTGAGAAATGTGTG
chr14	52927439	G	A	NP_001035707.1; MRGPRX1	CDS G->A (synonymous)	GGTGGAGGGCGGCTGCCTGAGGAAACCCT[G/A]GAGCTGTCGGGAAGCAGATTGGAGCAGTGAG
chr14	57078000	A	G	CYP2R1	3' UTR	TGAAAGTGCCTGGATGTTTTCGGGAGCAA[A/G]GATGTATATTTGCCTTATCCCTGAACTTGGT
chr14	65934862	C	A	CCKBR	CDS C->A (synonymous)	CGGGAGCCGGGCCCAGGAGCCGTCAGCGC[C/A]GACAGCTCCAGTGCAGGCCGGGAACGCGGAA
chr14	69046745	G	A	OR51E1	3' UTR	TGACATTAAAATCTGAATCAGAGGACTTC[G/A]AATGGAAAAGAAGTTTGATCACTGACACCTA
chr14	71412148	C	T	P2RY6	5' UTR	AGGTGGAGTTCAGGCTGAGGAGATGGGTG[C/T]GGTCCTCAGTGAGCCCCTGGTGTGTGGACCC
chr14	91544113	C	T	Q8SPP0_MACMU; MTNR1B	5' UTR	GGCCTCCTCCCTTGCACACGGGAGCTGGA[C/T]AGGGAAGGGAGCGCCCGGCTCAGTACTGCGC
chr14	103525965	G	A	CASP4	CDS G->A (synonymous)	TGAGACATGAGCACCAGGAATGTGCTATC[G/A]GAGGACTTGTGCTCTGGTCGGGCAGCAAATG
chr14	117290848	C	T	CXCR5	3' UTR	CCAACAGGAGCTGGGATCCTAAGGGCTCA[C/T]GGTGGCTTAGAGTGTCCTAGGAGTATCCTTA
chr15	8694018	C	G	GPR107	3' UTR	CTTGGACAGTGCCATCCTCAGGGTCGGCT[C/G]TGTCACACGGCGCCTTCCCACTCGCCCTGGG
chr15	37923113	C	T	GABBR2	CDS C->T (synonymous)	AACGTGGGGATCATGTGCATCATCGGGGC[C/T]GCTGTCTCCTTCCTTACCCGGGACCAGCCCA
chr15	85452749	T	C	PRUNE2	CDS T->C (synonymous)	GGATCCACTAAACCATTCTGATCTTCTTT[T/C]GGTGGCTTAGAATTAGTCCATGTATGATCCA
chr16	69710848	G	A	GPRC5C	5' UTR	AGTGGCTCTGGACTCGGCCCACGCGTGAG[G/A]GGAGCACTTGGTAACGATCCCACGTACGCTT
chr16	77232074	C	T	GCGR	CDS C->T (synonymous)	TACAGCCTGTCCCTGGGGGCCCTGCTCCT[C/T]GCCTTGGCCGTCCTGGGGGGCATCAGGTAGG
chr16	77856955	C	T	UR2R_MACMU; UR2R	CDS C->T (synonymous)	CCGAGCAGCTTCCCTGGACTGGCGGCCAC[C/T]GGCAGCTCTGTGCCGGAGCCACCTGGCAGCC
chr17	77388581	A	G	OXGR1	CDS A->G (synonymous)	TCTGTTGGTCCTGGTGGTTGATGTGATCA[A/G]GAAGGTCATAGGAATGACAGCTACCAGTGAA
chr17	79668813	G	A	GPR183	CDS G->A (synonymous)	AAGTTTCCCACGAGCCCAATGATGAAGAC[G/A]AGGCTGTAATGCAGAGGCATTACTATCCTGG
chr18	53659440	G	A	MC4R	CDS G->A (synonymous)	TTGGCGCCTTGGCGGATGGCACCAGTGCC[G/A]GGGAGGACAGCAATCCTCTTAATGTGAAGCC
chr18	70696212	C	A	GALR1	CDS C->A (synonymous)	AACCTGTTCATCCTCAACCTGAGCATCGC[C/A]GACCTGGCCTACCTGCTCTTCTGCATCCCCT
chr19	3035008	G	A	S1PR4	CDS G->A (synonymous)	CAGGCCAGTGGGCAGAAGGCCCCACGCCC[G/A]GCCGCCCGCCGCAAGGCCCGCCGCCTGCTGA
chr19	6802211	T	C	EMR1	CDS T->C (synonymous)	CAATGCCAAGACAGAACCACAGTGAAACC[T/C]GAATATGCAAGTATTTCTTAAGGTTCCTAGT
chr19	9916169	G	A	P2RY11	CDS G->A (synonymous)	ATGACTGTGGCCGAGAAGGTGCGTGTGGC[G/A]GCGCTGGTGGCCAGTGGCGTGGCCCTCTACG
chr19	13840476	G	A	LPHN1	CDS G->A (synonymous)	GCTGGCGGGCGCGAGGTGTAGTAGATTTC[G/A]GGGGGACCAGGGGGTGCGGGAGGGGGTGGGG
chr19	14183472	G	A	NP_001028205.1; PTGER1	5' UTR	CCATTGCTGTCCCACCCTCCTGTGTTGTC[G/A]GCAAGCCGGAAGTTCCAGAAGACACACTGTG
chr19	14337213	T	C	EMR3	CDS T->C (synonymous)	AAAATCCAAAAGACCAAGATAAAAAATAC[T/C]AAATTCACCTGCAGGACCAATACAAACAAGG
chr19	15160971	A	C	ENSMMUG00000010733; CYP4F23	CDS A->C (synonymous)	CTGGTCGGGGCCTCCTGGCTCCTGGCCCG[A/C]GTCCTGGCCTGGACCTACGCCTTCTATGACA
chr19	47366874	G	A	NP_001035306.1; CYP2A23	CDS G->A (synonymous)	AACCCCCAGCTCTATGAGATGTTCTCTTC[G/A]GTGATGAAACACCTGCCAGGACCACAGCAAC
chr19	52125587	C	T	GIPR	CDS C->T (synonymous)	GTCAAGGCCATTTGGTGGATTATACGGAC[C/T]CCCATCCTCATGACCATCTTGGTAGGATCGG
chr19	52960498	G	A	PTGIR	3' UTR	GCCTCCCCTTTCTCCCATTGCCCCTTTGG[G/A]ATGCCAGCGCTCCCAAGCCTGATGGGGGACC
chr19	53650389	C	G	C5AR_MACMU; C5AR	CDS C->G (nonsynonymous R->G)	AGGTGACGGGGACAATGATGTCCTTCCTG[C/G]GCCCGTCGTCACCCACATACCTGCAGCTGAA
chr20	18839854	T	C	GPRC5B	3' UTR	CTGGCTATAAAGCTCACCCCACGATTCAG[T/C]TGGGCCTCGCCTTGGAATCCCGCCCACTACC
chr20	19030347	A	G	GPR139	CDS A->G (synonymous)	GGGTATGAGACCGTGTGGTACTTGAGTGG[A/G]TGGCAGACAGCGATATACCTGTCAATGGTCA
chr20	56038933	C	T	GPR97	CDS C->T (synonymous)	TACCTGCTCGCTGTCAGGGTCTTCAACAC[C/T]TACTTTGGGCACTACTTCCTGAAGCTGAGCC
